# Supplementary material for: A DR/NIR Hybrid Polymeric Tool for Functional Bio-Coatings: Theoretical Study, Cytotoxicity, and Antimicrobial Activity
Source: Polymers (Basel). 2023 Feb 10;15(4):883. doi: 10.3390/polym15040883 (PMC9967255; doi:10.3390/polym15040883)
Supplement: Supplementary file 1 [file polymers-15-00883-s001.zip]

Archive with 1 entries (1 files):
- polymers-2174252-supplementary.pdf
